# Supplementary material for: Healthcare Resource Utilization and Associated Costs among Patients with Advanced Non-Small-Cell Lung Cancer Receiving Chemotherapy or Immunotherapy in Spain: A Single-Center, Real-World, Exploratory Study
Source: Cancers (Basel). 2024 May 30;16(11):2068. doi: 10.3390/cancers16112068 (PMC11171292; doi:10.3390/cancers16112068)
Supplement: Supplementary file 1 [file cancers-16-02068-s001.zip]

Archive with 1 entries (1 files):
- cancers-2997577-supplementary.pdf
